# Supplementary material for: Electrophilically Activated Nitroalkanes in Double Annulation of [1,2,4]Triazolo[4,3-a]quinolines and 1,3,4-Oxadiazole Rings
Source: Molecules. 2021 Sep 20;26(18):5692. doi: 10.3390/molecules26185692 (PMC8464891; doi:10.3390/molecules26185692)
Supplement: Supplementary file 1 [file molecules-26-05692-s001.zip]

Archive with 1 entries (1 files):
- molecules-1357868-supplementary.pdf
